# Supplementary material for: MpsAB is important for Staphylococcus aureus virulence and growth at atmospheric CO2 levels
Source: Nat Commun. 2019 Aug 9;10:3627. doi: 10.1038/s41467-019-11547-5 (PMC6689103; doi:10.1038/s41467-019-11547-5)
Supplement: Supplementary file 3 — Source Data [file 41467_2019_11547_MOESM3_ESM.xlsx]

## Sheet: Fig. 1
Figure 1a: Growth of HG001 ∆mpsABC
	n=3
Time (h)	HG001			ΔmpsA			ΔmpsB			ΔmpsC			ΔmpsABC
0	0.046	0.055	0.046	0.051	0.051	0.046	0.049	0.061	0.052	0.047	0.051	0.042	0.053	0.06	0.05
2	0.4995	0.477	0.505	0.092	0.085	0.077	0.083	0.148	0.103	0.445	0.47	0.369	0.061	0.087	0.053
4	4.94	4.94	4.94	0.194	0.162	0.174	0.186	0.281	0.257	4.4	4.92	3.92	0.091	0.186	0.089
6	8.97	9.6	9.68	0.306	0.237	0.266	0.289	0.426	0.413	9	9.88	9	0.157	0.302	0.177
8	10.65	13.3	12.5	0.45	0.328	0.359	0.36	0.68	0.62	12.2	14	11.2	0.2	0.44	0.27
10	11.6	14.5	13	0.54	0.435	0.471	0.46	0.84	0.81	12.7	14.5	14.4	0.22	0.49	0.33
12	11.25	14.7	13.9	0.72	0.557	0.587	0.61	1.04	1.07	13.3	14.9	14.6	0.25	0.55	0.41
24	13.05	16.5	13.5	2.46	1.98	1.84	2.44	2.9	2.49	16	14.6	13.2	1.32	0.86	0.7
48	11.2	11.9	11.4	5.34	5.44	5.56	5.38	6.16	5.62	11.2	11.7	11.5	6.5	5.28	4.52
72	11.4	12.5	11.2	6.76	6.58	6.48	6.38	7.14	6.16	10.6	12	9.9	6.16	8.96	7.18

## Sheet: Fig. 2
Figure 2: Growth of HG001 ∆mpsABC can be complemented with 5% CO2 and bicarbonate (NaHCO3)
Figure 2a: Growth of HG001∆mpsAB in atmospheric (A) and 5% CO2
	n=3
Time (h)	HG001 A			HG001 CO2				∆mpsABC A		∆mpsABC CO2				∆mpsABC compl. A
0	0.046	0.055	0.046	0.046	0.055	0.045	0.053	0.06	0.05	0.053	0.061	0.05	0.04	0.056	0.046
2	0.4995	0.477	0.505	0.425	0.441	0.401	0.061	0.087	0.053	0.061	0.088	0.059	0.095	0.123	0.103
4	4.94	4.94	4.94	4.53	4.7	4.28	0.091	0.186	0.089	0.113	0.286	0.12	0.58	0.9	0.58
6	8.97	9.6	9.68	8.77	9.04	9.28	0.157	0.302	0.177	0.56	1.76	1	2.88	3.38	2.82
8	10.65	13.3	12.5	10.7	12.4	11.7	0.2	0.44	0.27	2.98	4.94	2.78	5.16	5.58	5.16
10	11.6	14.5	13	11.55	13	12.5	0.22	0.49	0.33	6.7	7.3	6.4	6.2	7.8	6.4
12	11.25	14.7	13.9	10.6	12.7	12.6	0.25	0.55	0.41	7.5	7.3	7.4	7.3	9.2	6.8
24	13.05	16.5	13.5	11.5	12.6	11.7	1.32	0.86	0.7	9.2	9	8.1	7.5	8.6	6.9
48	11.2	11.9	11.4	11.5	12.5	10.5	6.5	5.28	4.52	9.9	8.7	9.8	7.7	8.7	7.3
72	11.4	12.5	11.2	10.25	11.6	9.4	6.16	8.96	7.18	9.7	8.7	8.5	6.1	8	6.6
Figure 2b:Growth of ∆mpsABC in atmospheric (A) and with additions of NaHCO3 ranging from concentrations of 1 mM to 50 mM, and 5% CO2.
	n=2
Time (h)	∆mpsABC A		NaHCO3 (1 mM)		NaHCO3 (5 mM)		NaHCO3 (10 mM)		NaHCO3 (50 mM)		∆mpsABC CO2
0	0.062	0.049	0.057	0.05	0.057	0.05	0.058	0.049	0.058	0.05	0.057	0.05
1	0.068	0.053	0.062	0.054	0.063	0.055	0.068	0.055	0.068	0.055	0.06	0.053
2	0.08	0.063	0.081	0.064	0.083	0.066	0.091	0.068	0.09	0.068	0.08	0.063
3	0.117	0.086	0.116	0.087	0.131	0.093	0.156	0.098	0.148	0.095	0.144	0.09
4	0.17	0.121	0.167	0.125	0.208	0.142	0.266	0.153	0.265	0.147	0.321	0.148
5	0.221	0.16	0.196	0.158	0.296	0.192	0.397	0.217	0.475	0.229	0.774	0.3
6	0.256	0.195	0.208	0.19	0.353	0.239	0.513	0.274	0.792	0.341	2.82	0.69
7	0.281	0.219	0.229	0.209	0.4	0.274	0.616	0.323	1.46	0.499	3.64	2.09
8	0.312	0.248	0.244	0.235	0.45	0.311	0.725	0.377	2.46	0.729	5.44	3.79
24	0.62	0.456	0.4	0.387	1.64	0.628	2.18	0.867	7.9	6.04	10.8	9.3

## Sheet: Fig. 3
Figure 3: Uptake of NaH14CO3 by HG001 and DmpsABC, membrane potential determination and mpsA expression
Figure 3a: Uptake of NaH14CO3 by HG001 and ∆mpsABC
	n=3
Time (min)	HG001			∆mpsABC
0	24.2	63.72	32.77	23	38.63	31.75
0.5	9206.09	10745.9	8384.01	6198.83	8480.73	6874.14
1	12566.7	9299.57	11077.8	6457.32	6622.93	5649.57
2	19341.8	18327.8	15510.3	6153.18	6347.97	7330.13
4	12714.1	11272.2	18016.6	2943.68	3389.16	3815.07
6	12538.4	13265.9	21296.8	3028.37	2948.75	3798.86
8	12528.7	8605.09	22473.9	3278.85	4698.4	3312.37
10	12085.7	6970.95	24648	2710.67	3612.05	5577.6
15	15136.2	4157.21	22804.5	2077	2028.7	2215.99
Figure 3b: membrane potential determination
	n=4 for all strains except with addition of CCCP in which n=3 , all normalized to HG001 A
	HG001 A	HG001 CO2	∆mpsABC A	∆mpsABC CO2	HG001 A + CCCP	HG001 CO2 + CCCP	∆mpsABC A + CCCP	∆mpsABC CO2 + CCCP
	100	146.569	30.9758	145.785	4.79244	5.74583	3.382	7.76324
	100	145.539	14.764	169.183	5.06277	7.38155	5.98142	7.37048
	100	125.726	12.1772	182.551	4.91568	5.91029	4.05011	6.45867
	100	119.896	13.9363	160.09
Figure 3c: mpsA expression
	n=4, normalized to its corresponding atmospheric air conditions
	HG001 A	HG001 CO2	USA300 A	USA300 CO2	MW2 A	MW2 CO2
	1	0.0887977	1	0.46544	1	0.0794762
	1	0.526072	1	1.0693	1	0.909618
	1	0.725309	1	0.491978	1	1.02811
	1	0.08266	1	0.163799	1	0.455861

## Sheet: Fig. 5
Figure 5: ∆mpsA produced fewer hemolytic toxin in atmospheric conditions, is less virulent in a larvae survival model and less pathogenic in a mouse infection model
Figure 5b:	Kaplan-Meier plot of the survival of Galleria mellonella larvae infected with HG001 and ∆mpsA.
	Data from four independent replicates (each replicate=10 larvae) , pooled for analysis, n=40 for each strain
Dead larvae	PBS				HG001				∆mpsA
Day 1	0	0	0	0	4	3	2	4	2	0	4	0
Day 2	0	0	0	0	3	2	2	3	0	1	0	3
Day 3	0	0	0	0	1	0	1	3	0	0	2	0
Day 4	0	1	0	0	0	1	3	−	2	2	3	0
Day 5	0	0	0	1	1	1	1	−	0	0	0	0
Figure 5c:	Comparison of wild-type HG001 and ∆mpsA in a 48 h intranasal mouse infection model (pneumonia model) in the lung, kidneys and liver.
CFU/organ	Lung		Kidneys		Liver
	HG001	∆mpsA	HG001	∆mpsA	HG001	∆mpsA
	25500	900	2050	10	950	2200
	9940000	14700	1700	500	62000	100
	87500	2600	800	10	200	10
	1530	2400	2100	10	10	10
		1180		100		10
	5680	2180	300	100	200	10
	2780	950	10	10	10	10
	17900	3630	100	300	10	10
	2350000	185000	400	4450	10	16000

## Sheet: Fig. 6
Figure 6: mpsAB homologs are widespread in the Firmicutes phylum
GenBank Accession numbers of mpsA and mpsB homologs used to generate the phylogenetic tree for Firmicutes phylum
mpsA	mpsB
PWI56715.1	PWI56716.1
ASS92383.1	ASS90763.1
ACV57795.1	ACV57796.1
EPZ52673.1	EPZ52674.1
EJY56054.1	EJY56055.1
OQM45519.1	OQM45520.1
PEU76863.1	PEU76862.1
RID88682.1	RID88681.1
PRR88672.1	PRR89065.1
EKN66500.1	EKN66499.1
PGU80358.1	PER27910.1
PAD27365.1	PAD27364.1
KRT93055.1	KRT92983.1
PRS02194.1	PRS18200.1
GAE29368.1	GAE29369.1
OWV35329.1	OWV35328.1
VEB17941.1	VEB17940.1
OJH17220.1	OJH17221.1
PAC94962.1	PAC94963.1
EME75714.1	EME75713.1
KMY53836.1	KMY56107.1
ARV45630.1	ARV45629.1
RBW67554.1	RBW67553.1
CEE00765.1	CEE00766.1
OUM90808.1	OUM90807.1
PEE67670.1	OTY39694.1
PEI82252.1	PEI82251.1
ETI69551.1	ETI69552.1
PFZ56186.1	PFZ56187.1
OCA92003.1	OCA92002.1
AGT30855.1	AGT30856.1
ASS87806.1	ASS87807.1
EPR28713.1	OQP01684.1
KMY59284.1	KMY59283.1
EDY04638.1	EDY04637.1
AEV17879.1	AEV17880.1
PDM40648.1	PDM40649.1
OQP13919.1	OQP13918.1
PRZ11784.1	PRZ11785.1
RHW31381.1	RHW31399.1
RDW21412.1	RDW21500.1
EES73232.1	EES73233.1
EZP76685.1	EZP76684.1
OAT71256.1	OAT71257.1
KGX84611.1	KGX84610.1
RIJ68828.1	RIJ68829.1
EYG89505.1	EYG89506.1
PTH34406.1	PTH34407.1
PTH19249.1	PTH19248.1
PTG25271.1	PTG31194.1
POA01831.1	POA01830.1
PUZ34445.1	PUZ34446.1
PTF03496.1	PTF03497.1
EHR95855.1	PKF65237.1
PTE76096.1	PTE76097.1
PTE75213.1	PTE75214.1
KGJ25735.1	KGJ25734.1
OAO01687.1	OAO01686.1
PNZ08205.1	PNZ08206.1
POA04540.1	POA04541.1
ADC88529.1	ADC88528.1
EKU45292.1	EKU45293.1
ATH61187.1	ATH61186.1
RIO54616.1	RIO54615.1
PNZ67460.1	PNZ67461.1
PNZ89983.1	EHM72525.1
EHY91418.1	EHY91417.1
PNZ27781.1	PNZ27780.1
OFK37428.1	OFK37429.1
PTI43384.1	PTI43383.1
PTI30893.1	PTI30892.1
PNZ00841.1	PNZ00818.1
PTI59025.1	PTI59024.1
COQ49539.1	CKE82628.1
PSR23200.1	PSR23201.1
PSR29665.1	PSR29666.1
POB09481.1	POB09480.1
PSR36919.1	PSR36920.1
ADU50932.1	ADU50933.1
RAL26245.1	RAL26246.1
OAH58611.1	OAH58612.1
YP_037261.1	YP_037260.1
OEC77181.1	OEC77535.1
CCQ98714.1	CCQ98715.1

## Sheet: Sup. Fig. 2
Supplementary Figure 2: Growth of HG001 mps deletion mutants
Growth of HG001, (a) ∆mpsA, (b) ∆mpsB and (c) ∆mpsC and their corresponding complemented mutant in atmospheric conditions (A) and 5% CO2.
Supplementary Figure 2a: Growth of HG001, ∆mpsA and their corresponding complemented mutant in atmospheric conditions (A) and 5% CO2.
	n=3
Time (h)	HG001 A			HG001 CO2			∆mpsA			∆mpsA CO2			∆mpsA compl. A
0	0.046	0.055	0.046	0.046	0.055	0.045	0.051	0.051	0.046	0.048	0.057	0.051	0.044	0.055	0.045
2	0.4995	0.477	0.505	0.425	0.441	0.401	0.092	0.085	0.077	0.088	0.171	0.093	0.137	0.157	0.126
4	4.94	4.94	4.94	4.53	4.7	4.28	0.194	0.162	0.174	1.142	2.11	1.38	1.12	1.3	1.12
6	8.97	9.6	9.68	8.77	9.04	9.28	0.306	0.237	0.266	4.99	5.51	4.89	2.96	3.1	2.94
8	10.65	13.3	12.5	10.7	12.4	11.7	0.45	0.328	0.359	7.74	8.46	8.52	3.96	4.26	3.92
10	11.6	14.5	13	11.55	13	12.5	0.54	0.435	0.471	10.4	12.4	11.9	4.2	6.1	4.8
12	11.25	14.7	13.9	10.6	12.7	12.6	0.72	0.557	0.587	10.7	11.5	14.1	4.8	5.7	5.1
24	13.05	16.5	13.5	11.5	12.6	11.7	2.46	1.98	1.84	12.8	14.4	13.5	7.1	10	6.1
48	11.2	11.9	11.4	11.5	12.5	10.5	5.34	5.44	5.56	11.6	12.7	12.3	7.2	8.9	7.8
72	11.4	12.5	11.2	10.25	11.6	9.4	6.76	6.58	6.48	8.5	10.2	8.7	5.5	6.8	5.9
Supplementary Figure 2b: Growth of HG001, ∆mpsB and their corresponding complemented mutant in atmospheric conditions (A) and 5% CO2.
	n=3
Time (h)	HG001 A			HG001 CO2			∆mpsB			∆mpsB CO2			∆mpsB: compl. A
0	0.046	0.055	0.046	0.046	0.055	0.045	0.049	0.061	0.052	0.046	0.059	0.053	0.043	0.051	0.049
2	0.4995	0.477	0.505	0.425	0.441	0.401	0.083	0.148	0.103	0.087	0.168	0.115	0.131	0.124	0.124
4	4.94	4.94	4.94	4.53	4.7	4.28	0.186	0.281	0.257	1.35	1.97	1.61	1.5	1.44	1.3
6	8.97	9.6	9.68	8.77	9.04	9.28	0.289	0.426	0.413	4.62	5.14	4.59	5.92	5.88	5.48
8	10.65	13.3	12.5	10.7	12.4	11.7	0.36	0.68	0.62	7.1	8.1	7.98	9.1	9.12	8.68
10	11.6	14.5	13	11.55	13	12.5	0.46	0.84	0.81	8.8	10.9	10.8	9.1	12.9	12.6
12	11.25	14.7	13.9	10.6	12.7	12.6	0.61	1.04	1.07	8.7	12.4	11.2	9.7	13.1	11.4
24	13.05	16.5	13.5	11.5	12.6	11.7	2.44	2.9	2.49	12.8	16	12.8	10.1	13.1	11.9
48	11.2	11.9	11.4	11.5	12.5	10.5	5.38	6.16	5.62	12.8	13.4	11.8	10.5	9.2	9.3
72	11.4	12.5	11.2	10.25	11.6	9.4	6.38	7.14	6.16	9	9.6	8.4	7.5	7.1	6.2
Supplementary Figure 2c: Growth of HG001, ∆mpsC and their corresponding complemented mutant in atmospheric conditions (A) and 5% CO2.
	n=3
Time (h)	HG001 A			HG001 CO2			∆mpsC			∆mpsC CO2			∆mpsC compl. A
0	0.046	0.055	0.046	0.046	0.055	0.045	0.047	0.051	0.042	0.051	0.05	0.043	0.042	0.048	0.045
2	0.4995	0.477	0.505	0.425	0.441	0.401	0.445	0.47	0.369	0.427	0.394	0.307	0.247	0.261	0.243
4	4.94	4.94	4.94	4.53	4.7	4.28	4.4	4.92	3.92	4.22	4.48	3.4	2.54	2.78	2.6
6	8.97	9.6	9.68	8.77	9.04	9.28	9	9.88	9	8.72	10	8.46	7.68	7.94	7.3
8	10.65	13.3	12.5	10.7	12.4	11.7	12.2	14	11.2	10.9	14	11.9	9.7	10.8	9.3
10	11.6	14.5	13	11.55	13	12.5	12.7	14.5	14.4	10.5	15.4	13.2	9.6	12.9	11.1
12	11.25	14.7	13.9	10.6	12.7	12.6	13.3	14.9	14.6	11.2	14.6	13	10.3	12.4	11.5
24	13.05	16.5	13.5	11.5	12.6	11.7	16	14.6	13.2	13.4	13.2	13.5	11.6	12.9	12
48	11.2	11.9	11.4	11.5	12.5	10.5	11.2	11.7	11.5	13.2	11.4	11.9	11.6	10.2	8.4
72	11.4	12.5	11.2	10.25	11.6	9.4	10.6	12	9.9	9.7	11.4	8.4	7.1	7.5	7

## Sheet: Sup. Fig. 3
Supplementary Figure 3: Growth of HG001 ∆mpsB can be complemented with bicarbonate (NaHCO3)
Supplementary Figure 3a: Growth of ∆mpsB in atmospheric (A) and with additions of NaHCO3 and also 5% CO2
	n=2
Time (h)	∆mpsB A		10 mM		20 mM		50 mM		70 mM		100 mM		∆mpsB CO2
0	0.049	0.06	0.048	0.06	0.05	0.059	0.048	0.055	0.047	0.057	0.044	0.056	0.05	0.06
4	0.17	0.22	0.29	0.36	0.52	0.68	0.44	0.82	0.37	0.69	0.23	0.56	1.68	2.04
8	0.34	0.44	0.72	0.94	1.54	2.66	2.86	4.78	4.62	5.16	3.14	4.88	8.14	7.9
24	2.5	3.8	5.7	7.4	10.1	12.5	13.3	12.7	13.1	13.1	9.8	8.8	13.4	13.9
48	5.7	5.5	10	10.9	10.2	10	10	8.8	10.5	10.1	9.1	7.4	12.6	12
72	6.9	8.4	8.1	9	8.9	9.7	9.6	9.8	10.4	10.4	7.3	8.7	9.3	9.3
Supplementary Figure 3b: The same graph illustrated with OD as a function of bicarbonate concentration at 8 h and 24 h.
conc. (mM)	8 h		24 h
0	0.34	0.44	2.5	3.8
10	0.72	0.94	5.7	7.4
20	1.54	2.66	10.1	12.5
50	2.86	4.78	13.3	12.7
70	4.62	5.16	13.1	13.1
100	3.14	4.88	9.8	8.8

## Sheet: Sup. Fig. 6
Supplementary Figure 6: Phylogenetic tree of Staphylococci
GenBank Accession numbers of mpsA and mpsB homologs used to generate the phylogenetic tree for Staphylococci
mpsA	mpsB
CDR59814.1	SHD18381.1
PTH34406.1	PTH34407.1
PTH19249.1	PTH19248.1
EEE49271.1	EEE49226.1
POA01831.1	POA01830.1
PUZ34445.1	PUZ34446.1
PTF03496.1	PTF03497.1
OLS07443.1	OLS07442.1
PTE76096.1	PTE76097.1
PTE75213.1	PTE75214.1
KGJ25735.1	KGJ25734.1
OAO01687.1	OAO01686.1
PNZ08205.1	PNZ08206.1
POA04540.1	POA04541.1
ADC88529.1	ADC88528.1
EKU45292.1	EKU45293.1
ATH61187.1	ATH61186.1
RIO54616.1	RIO54615.1
PNZ67460.1	PNZ67461.1
PNZ89983.1	EHM72525.1
EHY91418.1	EHY91417.1
CDR61347.1	CDR61348.1
PNZ27781.1	PNZ27780.1
OFK37428.1	OFK37429.1
PTI43384.1	PTI43383.1
PTI30893.1	PTI30892.1
PNZ00841.1	PNZ00818.1
PTI59025.1	PTI59024.1

## Sheet: Sup. Fig. 7
Supplementary Figure 7: Phylogenetic tree of all bacterial phyla
GenBank Accession numbers of mpsA and mpsB homologs used to generate the phylogenetic tree for all bacterial phyla
mpsA	mpsB
KYP80241.1	KYP80242.1
PWI56715.1	PWI56716.1
EGO94960.1	EGO96700.1
AEK57688.1	AEK57689.1
AEM46662.1	AEM46663.1
OAP89348.1	OAP89347.1
PKY12079.1	PKY12080.1
OCX73102.1	OCX73101.1
PYT55898.1	PYT55897.1
AFU47735.1	AFU47736.1
SRX73724.1	SRX73725.1
SRX51355.1	SRX51356.1
SRX56141.1	SRX56142.1
ASS92383.1	ASS90763.1
RED49146.1	RED49145.1
EKS29899.1	EKS29900.1
AEB85326.1	AEB85325.1
EED06259.1	EED06258.1
SDW92531.1	SDW92510.1
SHJ67615.1	SHJ67666.1
SIS93068.1	SIS93082.1
PZO01385.1	PZO01384.1
OQM45519.1	OQM45520.1
NP_213588.1	NP_213587.1
SEA35899.1	SEA35885.1
PZR18410.1	PZR18411.1
OJT24883.1	OJT24882.1
KLV28547.1	RKT62481.1
PTK54183.1	SMF20565.1
RIO42276.1	ASL26093.1
PEU76863.1	PEU76862.1
PRR88672.1	PRR89065.1
EKN66500.1	EKN66499.1
PGU80358.1	PER27910.1
SCL87959.1	SCL87967.1
KRT93055.1	KRT92983.1
PRS02194.1	PRS02195.1
OHS60173.1	GAE29369.1
OWV35329.1	OWV35328.1
OLQ46168.1	OLQ46167.1
KGM45390.1	KGM45391.1
ARA84780.1	ARA84779.1
KQL50653.1	KQL50909.1
KMY53836.1	KMY56107.1
ARV45630.1	ARV45629.1
RBW67554.1	RBW67553.1
CEE00765.1	CEE00766.1
OUM90808.1	OUM90807.1
EEM71070.1	EEM71069.1
PEI82252.1	PEI82251.1
PFZ56186.1	PFZ56187.1
OCA92003.1	OCA92002.1
ASP37944.1	ASP37943.1
PSQ97368.1	PSQ97369.1
AFL85131.1	AFL85130.1
EAT12663.1	EAT12664.1
AOG02345.1	AOG00976.1
RCS49129.1	RCS49130.1
PAK63840.1	SMX24132.1
BAM92368.1	BAM92367.1
CCD84759.1	CCD84758.1
PWH85682.1	PWH85681.1
OJV61191.1	OJV61192.1
EKV27649.1	EKV27648.1
KRG19659.1	KRG19660.1
AXK60916.1	AXK60917.1
CUS33323.1	CUS33325.1
KMW59930.1	KMW59931.1
RID88682.1	PJF25786.1
ODB99606.1	ODB99605.1
AUB85034.1	AUB85035.1
OHS21851.1	ENZ80977.1
SMC39947.1	SMC39939.1
OJV08111.1	OJV08112.1
PIZ27227.1	OJW01807.1
YP_001635384.1	YP_001635383.1
OQS38030.1	OQS38031.1
POA98080.1	POA98081.1
SUX55779.1	SUX55780.1
SHG62064.1	SHG62089.1
AYB34280.1	AYB34281.1
ALG61447.1	ALG61446.1
EAQ96343.1	EAQ96344.1
CDR34820.1	CDR34821.1
ARV19908.1	ARV19909.1
SHM64021.1	SHM64046.1
OJH40708.1	OJH40707.1
OYU66773.1	OYU66774.1
RPG77928.1	RLB54396.1
RIA56132.1	RIA56133.1
EFV90141.1	EFV90142.1
SOC84029.1	SOC84030.1
PRZ44890.1	PRZ44891.1
ARK11605.1	ARK11606.1
CCH53793.1	CCH53792.1
RIV17744.1	RIV17712.1
PNM81571.1	SMY09120.1
OCB75326.1	OCB75325.1
PNZ97595.1	RAR47864.1
KVV15845.1	KVV15846.1
SFF51620.1	SFF51630.1
SDR69832.1	SDR69815.1
SMD05816.1	SMD05835.1
PKM04658.1	PKM04659.1
OBX27300.1	OBX27301.1
AGT30855.1	AGT30856.1
KFX33534.1	KFX33535.1
ASS87806.1	ASS87807.1
ADP74743.1	ADP74742.1
ATA58908.1	ATA58909.1
EDY04638.1	EDY04637.1
AEV17879.1	AEV17880.1
PDM40648.1	PDM40649.1
OQP13919.1	OQP13918.1
PLW70253.1	PLW70499.1
AEE50209.1	AEE50208.1
AYF43805.1	AYF43806.1
SFT88855.1	SFT88869.1
KGE78188.1	KGE78187.1
ACX95075.1	ACX95074.1
OYY56882.1	OYY56881.1
PNZ50037.1	PNQ72040.1
EOA02868.1	EOA02867.1
ALU89689.1	ALU89688.1
ADJ63818.1	ADJ63819.1
PLY59921.1	PLY59920.1
PPE03693.1	PPE03692.1
OHR91109.1	ETZ07604.1
ETZ05194.1	ETZ05193.1
KWW96760.1	KWW96759.1
BAI69559.1	BAI69560.1
OSZ66160.1	OSZ66159.1
AWM35372.1	AWM33004.1
SFR50167.1	SFR50158.1
EKE85347.1	EKE85346.1
ADV61389.1	ADV61388.1
SDY95497.1	SDY95530.1
SIR84690.1	SIR84703.1
AUD79809.1	AUD79810.1
EAV42571.1	EAV42570.1
ALS98908.1	ALS98907.1
KTC67943.1	KTC67942.1
KTC83814.1	KTC83815.1
KTC87459.1	KTC87460.1
KTC94666.1	KTC94667.1
KTC96725.1	KTC96726.1
KTD00157.1	KTD00156.1
KTD24886.1	KTD24887.1
KTD44379.1	KTD44380.1
KTD46299.1	KTD46300.1
KTD45192.1	KTD45193.1
KTD45895.1	KTD45896.1
PJE08224.1	PJE08223.1
KTD82200.1	KTD82201.1
KTD81900.1	KTD81899.1
BAE05870.1	CUI00589.1
KIC36967.1	KIC36968.1
AIA30811.1	AIA30812.1
EAY56873.1	EAY56872.1
PEN13070.1	PEN13069.1
PEN07725.1	PEN07726.1
EED35131.1	EED34593.1
RKQ17011.1	RKQ17010.1
RHW31381.1	RHW31399.1
RTQ91073.1	RTQ91072.1
KGJ25735.1	OWV61876.1
ASV29306.1	ASV29307.1
ADP97386.1	ADP97387.1
SHK66106.1	SHK66125.1
RIO54616.1	SFR61852.1
SFR50163.1	SFR50156.1
OJT00395.1	OJT00396.1
RBP27112.1	RBP27113.1
EHM69935.1	EMP56784.1
PSF11465.1	PSF11464.1
SNC74721.1	SNC74719.1
SBS29793.1	SBS29791.1
CUB04636.1	CUB04635.1
SBT21070.1	SBT21069.1
RNF52385.1	RNF52086.1
SMG40335.1	SMG40331.1
ADR23367.1	ADR23368.1
SHH37598.1	SHH37565.1
KMO31396.1	KMO31395.1
SMF94500.1	SMF94501.1
OAI21958.1	OAI21959.1
EGL55335.1	EGL55334.1
PPD13102.1	PPD13101.1
EGK73603.1	EGK73604.1
ADQ85194.1	ADQ85195.1
OJW02133.1	OJW02132.1
CDR61347.1	BAJ74346.1
PAW94695.1	PAW94696.1
PKB04987.1	PKB04988.1
OBS03772.1	OBS03771.1
ORB84409.1	ORB84410.1
AYE98057.1	AYE98058.1
ORB45674.1	ORB45671.1
APE15387.1	APE15388.1
ORW95904.1	ORW95905.1
SLL35954.1	SLL35955.1
OAN37808.1	OAN37809.1
KMO80520.1	KMO80521.1
AUR51352.1	AUR51353.1
OFO17884.1	OKL45673.1
EAR23280.1	EAR23279.1
SDX11722.1	SDX11696.1
SCZ84863.1	SCZ84864.1
PRZ11784.1	SFO05505.1
CBK41500.1	CBK41501.1
SLM42755.1	SLM42754.1
RMH08079.1	OGW87394.1
AGC78258.1	AGC78259.1
AUC80073.1	AUC80072.1
SNT15800.1	SNT15776.1
AXU18082.1	AXU18083.1
KHS48066.1	KHS48065.1
EKE78907.1	EKE78908.1
OUX65820.1	OUX65821.1
EES73232.1	EES73233.1
OYD09958.1	OYD09593.1
ORM88993.1	ORM88992.1
PZD65540.1	PZD65541.1
KTS73645.1	KTS73646.1
PJD94880.1	PJD94879.1
OAT71256.1	OAT71257.1
RCS59303.1	RCS59304.1
ADM10739.1	ADM10740.1
OAQ38487.1	OAQ38488.1
PAW91625.1	PAW91624.1
ANP36002.1	ANP36003.1
AUQ72772.1	AUR06078.1
ATG37917.1	ATG37916.1
KII11872.1	KII11889.1
ADB17742.1	ADB17743.1
RMF45222.1	RLS81409.1
PQJ75625.1	PQJ75626.1
PQJ76428.1	PQJ76427.1
CDS49054.1	CDS49051.1
OBV11901.1	OBV11900.1
PSK82028.1	PSK82027.1
PID49278.1	PID49277.1
EFV88013.1	KTT17198.1
KID36199.1	KID36200.1
PTH09346.1	ALQ56446.1
ATD09009.1	ATD09010.1
ERG45279.1	ERG45278.1
GAP75721.1	GAP75722.1
EEG09843.1	EEG09844.1
SMF10382.1	SMF10375.1
KGE04171.1	KGE04172.1
SIS07706.1	SIS07698.1
SDT04938.1	SDT04909.1
AEF22424.1	AEF22423.1
EJO92463.1	EJO92464.1
KTT11846.1	KTT11841.1
PTS85572.1	PTS85571.1
PJF08081.1	PJF07998.1
EMY80564.1	EMY80563.1
PKG43313.1	PKG43312.1
AFU69707.1	AFU69706.1
PIL18188.1	PIL18187.1
RCL33247.1	RCL33248.1
RII81933.1	RII81918.1
KKB35582.1	KKB35583.1
EFP63632.1	EFP63633.1
OJH17220.1	GAB60643.1
OLP53017.1	OLP53016.1
PLK72919.1	PLK72918.1
RMA40622.1	RMA40631.1
ORI19435.1	ORI19434.1
EMI52990.1	EMI52989.1
RIA02284.1	RIA02283.1
OFM12848.1	SFQ20918.1
EAQ24783.1	EAQ24784.1
EFS16770.1	KNX41039.1
ADY62346.1	ADY62347.1
CUT97739.1	SDZ90619.1
SHK42178.1	SHK42145.1
RIO92343.1	EEX11597.1
KUJ81188.1	KUJ81187.1
EEB69265.1	EEB69371.1
RIJ68828.1	RIJ68829.1
PQJ36306.1	PQJ34103.1
SOE59564.1	SOE59555.1
OHP79614.1	OYQ31298.1
ALM06747.1	ALM06748.1
PKG80586.1	PKG80095.1
CCB89503.1	CCB89502.1
RID97599.1	RID97600.1
AGA29209.1	AGA29208.1
AGP38085.1	AGP38086.1
RJG52539.1	RJG52538.1
RKR23196.1	RKR23197.1
KTF69518.1	KTF69539.1
OWQ96147.1	OWQ95639.1
OHD09364.1	OHD09365.1
PWG63555.1	PWG63554.1
PKL32694.1	PKL32693.1
CDR59814.1	SHD18381.1
PNZ66365.1	PNZ66364.1
PUZ34445.1	PUZ34446.1
PTF03496.1	PTF03497.1
OLS07443.1	OLS07442.1
OJH00446.1	PTK22342.1
EKU45292.1	EKU45293.1
PNZ67460.1	PNZ67461.1
EHM72524.1	EHM72522.1
EHY91418.1	EHY91417.1
PTI43384.1	PTI43383.1
PNZ00841.1	PNZ00818.1
PTI64428.1	PTI64429.1
SOC14910.1	SOC14904.1
COF37794.1	COF37769.1
PSR23200.1	PSR23201.1
ARU32240.1	ARU32951.1
PMP78174.1	PMP78175.1
EEP61048.1	EEP61049.1
ARH00713.1	ARH00712.1
PTI89785.1	SOS46736.1
KGK78970.1	KGK78969.1
KXJ51470.1	KXJ51471.1
OAZ08737.1	OAZ08738.1
PZU51752.1	PZU51751.1
ADU50932.1	ADU50933.1
ADC88889.1	ADC88888.1
AHE96378.1	AHE96379.1
RAL26245.1	RAL26246.1
RKT42997.1	RKT42998.1
PTK50284.1	OQZ85793.1
BAZ94780.1	BAZ94779.1
KPV39237.1	KPV39236.1
CAZ87502.1	CAZ87503.1
CDW94451.1	CDW94450.1
SEA20685.1	SEA20720.1
OQX11785.1	OQX11786.1
EIJ34680.1	EIJ34679.1
AFK52255.1	AFK52256.1
RFC44176.1	RFC44177.1
OYV06107.1	OYV06108.1
OLZ24558.1	PAS05565.1
ASA55559.1	ASA55558.1
KGK19647.1	KGK19646.1
KUI96999.1	KUI96998.1
SHH58228.1	SHH58246.1
CEH45582.1	EFF45567.1
PJI86495.1	PJI86496.1
OAH58611.1	OAH58612.1
YP_037261.1	YP_037260.1
OEC77181.1	OEC77535.1
KRT56232.1	KRT56231.1
BAL53664.1	BAL53663.1
